# Supplementary material for: In Vitro Lipid Overload Affects Cellular Proliferation, Apoptosis, and Senescence in a Time-Dependent Manner in HepG2 Hepatocytes and LX-2 Hepatic Stellate Cells
Source: Cells. 2024 Feb 4;13(3):282. doi: 10.3390/cells13030282 (PMC10854820; doi:10.3390/cells13030282)
Supplement: Supplementary file 1 [file cells-13-00282-s001.zip]

Archive with 1 entries (1 files):
- cells-2794382-supplementary.pdf
